# Supplementary material for: Bacterial Symbionts in Ceratitis capitata
Source: Insects. 2022 May 19;13(5):474. doi: 10.3390/insects13050474 (PMC9147879; doi:10.3390/insects13050474)
Supplement: Supplementary file 1 [file insects-13-00474-s001.zip]

Archive with 1 entries (1 files):
- insects-1685171-supplementary.pdf
